# Supplementary material for: Detection of Total Aflatoxins in Herbal Medicines Based on Lateral Flow Assay with Contamination Ratio Model
Source: Molecules. 2024 Dec 10;29(24):5827. doi: 10.3390/molecules29245827 (PMC11728669; doi:10.3390/molecules29245827)
Supplement: Supplementary file 1 [file molecules-29-05827-s001.zip]

Archive with 1 entries (1 files):
- molecules-3291790-supplementary.pdf
